# Supplementary material for: Face masks considerably reduce COVID-19 cases in Germany
Source: Proc Natl Acad Sci U S A. 2020 Dec 3;117(51):32293–301. doi: 10.1073/pnas.2015954117 (PMC7768737; doi:10.1073/pnas.2015954117)
Supplement: Supplementary File [file pnas.2015954117.sd01.xlsx]

## Sheet: Sheet1
			reported infections					reported infections					reported infections
	time index		cummulative numbers		daily growth rates			cummulative numbers		daily growth rates			cummulative numbers		daily growth rates
			Jena					Multiple Treatment all					Multiple Treatment Krsf. Städte
			Treated	Control	Treated	Control		Treated	Control	Treated	Control		Treated	Control	Treated	Control
	70		142	142.853				224.938	225.174				261.625	262.441
	71		147	148.705	0.0352113	0.0409652		227.312	229.383	0.0105585	0.0186911		263	270.677	0.00525561	0.0313794
	72		151	154.277	0.0272109	0.0374702		231.469	232.988	0.0182843	0.0157153		267.125	274.194	0.0156844	0.0129961
	73		154	159.051	0.0198675	0.0309443		234.562	236.687	0.0133657	0.0158772		269.5	279.144	0.00889097	0.0180519
	74		154	162.907	0	0.0242438		236.688	239.612	0.00905942	0.0123581		271.625	282.393	0.00788497	0.0116374
	75		154	165.823	0	0.0178998		238.844	241.69	0.00911011	0.00867102		273.25	284.716	0.00598251	0.00822656
	76		155	167.083	0.00649351	0.00759846		240.188	244.188	0.00562606	0.0103383		274.75	286.843	0.00548948	0.00747279
	77		155	167.874	0	0.00473417		242	246.09	0.00754619	0.00778666		275.875	287.906	0.00409463	0.00370544
	78		155	169.489	0	0.00962031		243.5	248.411	0.00619835	0.00943303		278	289.576	0.00770276	0.00580008
	79		155	172.947	0	0.0204025		245.562	251.939	0.00847023	0.0142021		279.375	292.269	0.00494604	0.00929849
	80		155	177.662	0	0.0272627		247.875	254.086	0.00941715	0.00852254		280.5	294.43	0.00402685	0.00739343
	81		155	181.887	0	0.0237811		249.5	256.439	0.00655572	0.00925914		281.5	297.303	0.00356506	0.00975999
	82		155	184.083	0	0.0120734		250.906	257.579	0.00563627	0.00444453		281.625	298.627	0.00044405	0.00445296
	83		155	190.696	0	0.035924		252	259.055	0.0043592	0.00573138		281.875	299.76	0.000887705	0.00379359
	84		155	191.983	0	0.00674896		253.281	260.335	0.00508433	0.00494336		282.125	302.118	0.000886918	0.00786753
	85		155	194.368	0	0.012423		253.812	261.913	0.00209747	0.00605984		282.125	307.563	0	0.0180223
	86		155	199.061	0	0.0241449		256.281	264.42	0.00972667	0.00957368		284.125	310.762	0.00708906	0.0103995
	87		157	201.047	0.0129032	0.00997684		258.094	266.448	0.00707231	0.00766877		285.625	313.504	0.00527937	0.00882467
	88		157	203.481	0	0.0121066		259.594	267.932	0.00581184	0.00556708		287.125	315.168	0.00525164	0.00530615
	89		158	204.851	0.00636943	0.00673282		261.656	268.902	0.00794511	0.00362361		288.625	317.038	0.00522421	0.00593376
	90		158	204.851	0	0		262.719	269.709	0.00406067	0.00299994		289.5	317.867	0.00303162	0.00261445
	15		1.09155	1.36062	growth factor 14 days			1.12837	1.16316				1.07836	1.17193
	Growth_rate_15		0.00585696	0.0207413	0.0148844	daily growth rate		0.00808405	0.0101268	0.00204277			0.00504187	0.010633	0.00559113
				0.282381					0.798281					0.474172
	20		1.11268	1.434	growth factor 20 days			1.16796	1.19778	growth factor 20 days			1.10655	1.21119	growth factor 20 days
	Growth_rate_20		0.00535267	0.0181867	0.0128341	daily growth rate		0.00779328	0.00906434	0.00127105			0.00507499	0.00962625	0.00455126
				0.294317					0.859774					0.527203
								difference daily growth rate between treated and control
								reduction of growth rate to this level
																	Difference between treated region(s) and synthetic control group(s)	Jena	multiple treatments (all)	multiple treatments (cities)
																	Absolute change in cumulative number of Covid-19 cases over 20 days	-46.851	-6.99041	-28.3666
																	Percentage change in cumulative number of Covid-19 cases over 20 days	-0.228708	-0.0259183	-0.0892407
																	Percentage change in newly registered Covid-19 cases over 20 days	-0.755686	-0.156964	-0.5118
																	Difference in daily growth rates of Covid-19 cases in percentage points	-0.0128341	-0.00127105	-0.00455126
																	Reduction in daily growth rates of Covid-19 cases (in percent)	0.705683	0.140226	0.472797
